# Supplementary material for: Genetic Interaction between Arabidopsis Qpm3.1 Locus and Bacterial Effector Gene hopW1-1 Underlies Natural Variation in Quantitative Disease Resistance to Pseudomonas Infection
Source: Front Plant Sci. 2017 May 4;8:695. doi: 10.3389/fpls.2017.00695 (PMC5415610; doi:10.3389/fpls.2017.00695)
Supplement: Supplementary file 2 [file Data_Sheet_2.xlsx]

## Sheet: raw data of phenotypic values
Table S1
Growth of ES4326-lux in Col-Aa RILs					Growth of DC3000-lux in Col-Aa RILs					Growth of ES4326-lux in Col-Gie RILs					Growth of DC3000-lux in Col-Gie RILs					Growth of DC3000-lux-hopW1-1 in Col-Aa RILs					Growth of DC3000-lux-pME6031 in Col-Aa RILs					Growth of DC3000-lux-hopW1-1 in Col-Gie RILs
Individuals	repeat1	repeat2	repeat3		Individuals	repeat1	repeat2	repeat3		Individuals	repeat1	repeat2	repeat3		Individuals	repeat1	repeat2	repeat3		Individuals	repeat1	repeat2	repeat3		Individuals	repeat1	repeat2	repeat3		Individuals	repeat1	repeat2	repeat3
Aa-0	1.57434	1.34484	1.40175		Aa-0	1.37467	1.29884	1.55024		Col-0	1.67317	1.97591	2.01985		Col-0	1.55684	1.40101	1.5869		Line 1	1.54315	1.63651	2.35931		Line 1	2.49254	2.40507	2.93003		Line 1	1.67321	1.59822	1.26547
Col-0	4.57873	4.45165	4.35076		Col-0	2.72919	2.76427	3.41611		Gie-0	1.37337	1.48949	1.24655		Gie-0	2.4	2.26818	2.60139		Line 2	3.79163	3.4303	3.76087		Line 2	3.42066	3.33086	3.44927		Line 2	1.82677	1.51376	1.71444
Line 1	1.48047	1.34496	1.41211		Line 1	2.22978	2.759	2.49519		Line 1	1.11868	1.38608	1.11709		Line 1	1.55386	1.94097	2.53483		Line 3	2.90282	2.88272	3.16314		Line 3	2.7928	2.62107	3.27512		Line 3	0.85035	0.864848	1.11265
Line 2	4.43701	4.53422	4.3013		Line 2	3.39655	3.39145	3.08439		Line 2	1.14053	1.36862	1.36862		Line 2	1.32946	1.49349	2.22875		Line 4	3.45542	3.56652	3.47119		Line 4	3.31499	3.15879	3.69098		Line 4	1.31162	1.22302	1.5356
Line 3	4.39762	4.39116	4.20504		Line 3	2.81108	2.63542	2.43882		Line 3	1.25312	1.42054	1.26816		Line 3	2.11005	2.2125	2.7693		Line 5	2.32208	2.36669	3.50584		Line 5	3.22525	3.17863	3.04638		Line 5	1.98823	1.33248	1.40138
Line 4	4.42814	3.84312	4.31219		Line 4	2.73171	2.8823	2.72756		Line 4	1.17791	1.22936	1.56979		Line 4	1.60913	1.83824	2.33586		Line 6	2.98403	3.07818	3.03142		Line 6	3.04922	3.08241	3.01865		Line 6	2.0286	1.69701	1.8262
Line 5	3.88221	2.15701	1.25459		Line 5	2.5813	2.56878	2.38573		Line 5	1.06668	1.37544	1.59749		Line 5	1.08341	1.57624	1.92442		Line 7	2.65835	2.90071	3.24967		Line 7	2.90559	2.35278	3.69238		Line 7	1.67592	1.81787	1.81375
Line 6	4.29528	4.12021	4.34859		Line 6	2.43892	2.19858	2.32221		Line 6	1.19984	1.35901	1.51565		Line 6	2.85284	2.4531	3.1266		Line 8	3.10717	3.12783	3.64743		Line 8	3.24539	3.25983	3.19803		Line 8	1.75882	1.55978	1.62463
Line 7	4.31789	2.00425	1.97917		Line 7	2.74143	2.91689	1.94052		Line 7	1.45645	1.51771	1.12444		Line 7	2.0832	1.88046	2.57271		Line 9	3.47132	2.83231	3.10451		Line 9	2.81178	2.65848	3.01791		Line 9	2.17152	1.70065	1.74876
Line 8	3.19041	2.73827	3.87882		Line 8	2.53959	3.00113	2.9064		Line 8	0.992819	1.52708	1.73438		Line 8	1.14333	1.48225	1.94761		Line 10	3.38463	3.17329	3.53763		Line 10	3.26909	3.18114	3.49364		Line 10	1.81653	1.75859	2.01648
Line 9	4.35853	3.423	4.25434		Line 9	2.65089	2.78192	2.28238		Line 9	1.33735	1.36596	1.55697		Line 9	2.20779	2.43519	2.93402		Line 11	3.04628	2.31631	2.97939		Line 11	2.73762	2.51736	2.99735		Line 11	0.95528	1.36285	1.58153
Line 10	3.39885	3.86504	3.53661		Line 10	2.99425	3.11125	2.64408		Line 10	0.97603	1.53722	1.83759		Line 10	2.87302	1.96442	2.84062		Line 12	3.19676	3.06382	3.47524		Line 12	3.31915	3.26217	3.24688		Line 12	1.64833	1.21444	1.62258
Line 11	4.39701	3.93485	4.02336		Line 11	2.09898	2.17667	2.16721		Line 11	1.38782	1.35987	1.62368		Line 11	2.73461	2.48953	3.34206		Line 13	1.367	1.48066	2.24448		Line 13	2.12276	2.05148	3.16971		Line 13	1.06181	1.82731	1.57963
Line 12	4.17568	2.18662	4.0766		Line 12	2.89374	2.45351	1.95218		Line 12	1.04884	2.06885	1.30754		Line 12	3.00144	2.48399	3.35864		Line 14	3.24889	3.37383	3.54603		Line 14	3.0675	2.8697	3.52362		Line 14	1.44048	1.59569	1.69135
Line 13	3.14378	1.92116	3.07694		Line 13	2.08748	2.03833	1.76863		Line 13	1.16063	1.68736	1.61614		Line 13	2.73744	2.58489	2.91887		Line 15	3.56182	3.32666	3.64842		Line 15	3.25509	3.07127	3.13464		Line 15	0.966882	1.07217	1.36996
Line 14	4.54976	3.8329	4.45778		Line 14	2.99164	3.03103	2.74384		Line 14	1.08055	2.0456	1.43801		Line 14	1.14852	1.76533	1.93751		Line 16	2.64755	3.0121	3.69504		Line 16	3.44169	3.18835	3.47325		Line 16	0.908871	1.06059	1.26638
Line 15	4.14581	4.17522	4.33285		Line 15	2.74002	2.15576	2.22939		Line 15	1.36426	1.56962	1.631		Line 15	1.66359	1.78461	2.20806		Line 17	2.97314	2.36189	3.10729		Line 17	2.89934	2.73049	3.51528		Line 17	1.03684	1.15612	1.24696
Line 16	3.44809	3.08073	2.42189		Line 16	3.1856	3.16414	2.5491		Line 16	1.61738	1.45224	1.50997		Line 16	1.58083	1.53381	2.11027		Line 18	1.64328	2.64777	2.31777		Line 18	2.48183	2.56246	3.348		Line 18	1.96671	0.90138	1.68234
Line 17	2.5804	1.6973	1.4882		Line 17	1.98361	2.07015	2.98585		Line 17	1.2206	1.68326	1.72011		Line 17	1.14389	1.23082	2.08924		Line 19	1.45825	1.25109	2.62456		Line 19	2.4076	2.01127	2.95741		Line 19	1.91537	1.36702	1.97922
Line 18	2.7698	1.54886	1.44697		Line 18	1.96128	2.11314	2.09622		Line 18	1.04725	1.49333	2.25707		Line 18	1.39517	1.76999	2.14897		Line 20	1.68167	2.21612	3.0051		Line 20	2.9093	3.0783	3.36463		Line 20	1.83348	1.91958	1.77229
Line 19	2.47216	1.43468	1.45598		Line 19	2.35665	2.31659	1.89561		Line 19	1.7278	1.3911	1.69554		Line 19	2.28495	2.55164	2.90388		Line 21	3.22102	3.2081	3.37104		Line 21	3.14721	3.05687	3.04865		Line 21	1.59239	1.59116	1.37764
Line 20	2.04228	1.80433	2.92871		Line 20	2.51207	2.59464	2.60261		Line 20	1.26329	2.08273	1.49142		Line 20	1.67189	1.95113	2.58773		Line 22	2.54144	1.97859	3.12403		Line 22	3.12747	2.97433	3.10501		Line 22	0.738561	2.02356	1.97866
Line 21	4.34276	3.76412	4.60461		Line 21	2.31569	2.5406	2.45044		Line 21	1.22756	1.17561	2.49539		Line 21	1.28636	1.4908	1.9351		Line 23	1.79731	2.30742	3.49374		Line 23	3.20784	2.89458	3.33344		Line 23	0.935956	1.21584	1.28155
Line 22	3.6902	1.53727	3.44851		Line 22	2.1575	2.48049	3.07111		Line 22	1.40552	1.09839	2.57627		Line 22	1.57034	1.48219	2.40819		Line 24	2.79246	3.47812	3.39559		Line 24	3.07936	2.85394	3.26362		Line 24	1.22607	0.974681	1.24253
Line 23	4.1621	3.42151	4.37399		Line 23	3.46265	3.13669	2.70931		Line 23	1.26051	1.32948	2.55903		Line 23	1.24071	1.17525	1.93045		Line 25	3.31001	2.96466	3.24145		Line 25	3.09397	2.86462	3.5326		Line 25	1.6963	1.76397	1.75377
Line 24	4.33413	3.91697	4.51861		Line 24	2.93112	2.37223	2.89128		Line 24	1.23594	2.37033	1.60638		Line 24	1.42573	1.06898	2.07285		Line 26	2.1528	2.24799	3.09988		Line 26	2.18554	1.32935	3.08206		Line 26	1.64833	1.61961	1.68394
Line 25	4.41529	4.38748	3.69736		Line 25	2.32905	2.57816	2.74764		Line 25	1.8701	1.49949	1.86682		Line 25	1.60195	1.99303	2.35948		Line 27	1.93086	2.3539	2.87387		Line 27	2.8569	2.70914	3.32685		Line 27	1.33921	1.49876	1.32184
Line 26	2.72745	2.38122	1.75195		Line 26	2.03726	2.50434	2.0168		Line 26	2.54683	1.65324	1.0923		Line 26	2.09484	2.00028	2.31726		Line 28	1.26589	1.30627	2.10588		Line 28	2.2775	2.29534	3.13551		Line 28	1.66633	1.82947	2.22073
Line 27	1.80795	2.08468	1.54611		Line 27	2.61879	2.59223	2.44868		Line 27	1.14539	1.20289	2.94488		Line 27	1.92338	1.54002	1.96707		Line 29	3.28226	3.16782	3.7727		Line 29	3.51241	3.36682	3.49363		Line 29	1.6174	1.45757	1.44538
Line 28	1.7092	1.70261	1.44404		Line 28	2.1996	2.37208	1.85695		Line 28	1.1758	2.64589	1.51828		Line 28	2.25542	2.57273	2.65546		Line 30	2.87748	3.12817	3.56275		Line 30	3.20841	2.88218	3.24464		Line 30	1.39333	1.18856	1.38464
Line 29	3.15826	3.39773	3.22171		Line 29	3.62815	3.6858	3.45203		Line 29	1.20355	2.49462	1.7327		Line 29	1.76563	2.07274	2.62815		Line 31	2.46632	2.76099	3.6285		Line 31	3.08659	2.93876	3.10771		Line 31	1.64833	1.03258	0.895573
Line 30	4.05186	4.47094	4.45952		Line 30	2.47072	3.02519	2.88412		Line 30	1.70695	2.11175	1.6337		Line 30	2.8009	2.86271	3.01113		Line 32	2.80242	2.4854	3.49678		Line 32	2.77155	2.43814	3.26148		Line 32	1.29727	1.47012	1.45154
Line 31	3.30047	2.82697	1.73866		Line 31	2.8028	2.81417	3.02014		Line 31	2.01532	1.76072	1.72454		Line 31	1.82199	1.73002	2.77612		Line 33	2.15576	2.00623	2.5207		Line 33	2.30909	2.48413	2.90623		Line 33	1.32655	1.32747	1.65094
Line 32	1.63822	2.12708	2.02322		Line 32	2.34314	2.03544	2.447		Line 32	1.59179	1.40019	2.56164		Line 32	2.2944	2.24103	2.25726		Line 34	3.00693	2.15591	3.22651		Line 34	2.85807	2.56516	2.64269		Line 34	1.15811	1.12245	1.22832
Line 33	2.09915	2.57412	2.21416		Line 33	2.66436	3.18461	2.5272		Line 33	1.26059	1.22178	3.10641		Line 33	1.65279	2.41146	1.86752		Line 35	3.13196	3.08233	3.23642		Line 35	3.11145	3.00414	3.17901		Line 35	1.29027	1.35932	1.06898
Line 34	2.86179	3.95965	4.00299		Line 34	2.44002	2.55427	2.0526		Line 34	2.03885	2.02342	1.65232		Line 34	1.97598	2.25702	2.21348		Line 36	3.45176	3.18151	3.29865		Line 36	3.23603	3.07972	3.47876		Line 36	1.65049	1.4287	1.62735
Line 35	4.67514	4.59825	4.36441		Line 35	3.1065	2.98514	2.80572		Line 35	1.81306	1.91472	2.04005		Line 35	1.39455	1.61515	1.78522		Line 37	1.35696	1.22873	2.9745		Line 37	2.61245	2.05557	2.88703		Line 37	1.08971	1.17873	1.13908
Line 36	3.35039	3.7135	3.30559		Line 36	2.92696	3.29051	3.36885		Line 36	2.28467	2.00778	1.53617		Line 36	1.60649	1.70251	1.97457		Line 38	1.89386	1.10432	3.05218		Line 38	2.65039	1.80197	2.79921		Line 38	1.15778	1.04049	0.870145
Line 37	1.59433	2.76863	1.61563		Line 37	2.60875	2.66179	2.294		Line 37	1.54501	1.65512	2.65042		Line 37	1.72479	1.99726	2.58849		Line 39	2.86748	3.02839	3.42814		Line 39	3.15927	2.94776	3.02236		Line 39	1.64833	1.47047	1.65623
Line 38	1.94749	2.36067	1.58914		Line 38	1.411	2.68849	2.48858		Line 38	2.44362	2.12021	1.95494		Line 38	2.17459	1.37015	2.41382		Line 40	2.10368	2.42391	3.25934		Line 40	2.9882	2.70336	2.83896		Line 40	0.992819	1.01461	1.00956
Line 39	4.05848	3.30478	4.29334		Line 39	2.73804	2.99378	2.88961		Line 39	2.94229	1.74249	2.03851		Line 39	1.71889	1.7529	2.27431		Line 41	2.09894	1.92	2.27366		Line 41	2.60067	2.64577	3.17867		Line 41	2.14847	1.66403	1.41663
Line 40	1.80665	1.93527	1.81482		Line 40	2.94514	2.7637	2.26694		Line 40	2.62505	2.35687	1.83301		Line 40	1.39856	1.43876	1.93243		Line 42	1.55151	1.85257	2.60538		Line 42	2.18544	1.37176	2.28397		Line 42	0.883824	0.998909	0.947642
Line 41	1.67437	1.51964	1.34684		Line 41	2.35941	2.42527	2.57476		Line 41	2.29972	2.68772	1.84672		Line 41	2.40783	1.99115	2.65311		Line 43	3.46348	3.24348	3.77131		Line 43	3.3522	3.43031	3.42343		Line 43	1.36389	1.27653	1.20727
Line 42	1.89868	2.86375	4.05955		Line 42	2.09067	1.87115	1.89704		Line 42	1.95903	3.27358	1.66114		Line 42	1.92997	1.86202	2.12127		Line 44	2.08396	1.42974	2.33751		Line 44	2.17255	2.69148	2.21737		Line 44	1.17561	1.21859	1.16007
Line 43	4.54823	4.44036	4.17821		Line 43	3.19095	3.01425	3.0113		Line 43	2.93931	1.97924	1.97924		Line 43	1.51368	1.30772	1.85123		Line 45	3.17826	3.39289	3.37401		Line 45	3.11041	3.19873	3.50415		Line 45	1.08026	0.953795	0.976638
Line 44	2.41711	2.57553	2.13231		Line 44	1.72208	1.9403	2.26877		Line 44	3.23125	1.90867	1.78457		Line 44	1.34598	1.34037	1.80042		Line 46	2.21308	2.85821	2.88551		Line 46	3.10643	3.00838	3.21736		Line 46	1.30257	1.0187	1.0344
Line 45	4.50733	4.63036	4.42507		Line 45	2.21422	3.1453	2.62269		Line 45	1.63139	4.00598	1.29489		Line 45	1.358	1.39905	2.16567		Line 47	2.4479	2.69628	3.01558		Line 47	3.15441	3.2458	3.03084		Line 47	1.63809	1.6586	1.29267
Line 46	2.09613	1.73519	2.68683		Line 46	2.79094	2.34098	2.62781		Line 46	2.43263	2.22197	2.28747		Line 46	1.84717	1.88959	2.40697		Line 48	2.58294	2.60592	3.16349		Line 48	2.70115	2.66774	2.14905		Line 48	1.45361	1.35914	1.23322
Line 47	1.73684	1.39209	3.54292		Line 47	2.50773	2.47935	2.73687		Line 47	2.27745	3.2265	1.53494		Line 47	1.72155	1.83632	2.28405		Line 49	2.21736	2.47019	2.7699		Line 49	2.78673	3.1893	3.14842		Line 49	2.01956	2.10632	1.71566
Line 48	2.90886	3.57862	1.91061		Line 48	2.71864	2.19021	2.38658		Line 48	1.4596	2.51132	3.07439		Line 48	1.39942	1.52156	1.89757		Line 50	3.45898	2.95609	3.10225		Line 50	3.14995	3.36377	2.42862		Line 50	1.59877	2.04088	1.65178
Line 49	3.89946	1.48261	1.84545		Line 49	3.19753	2.85599	3.71642		Line 49	2.07871	3.7871	1.49735		Line 49	2.41212	2.58356	2.59594		Line 51	1.45024	1.65872	2.36265		Line 51	2.71602	3.14593	2.27279		Line 51	1.4086	1.47892	1.40643
Line 50	4.56283	2.03698	4.42901		Line 50	2.23723	2.49925	3.06928		Line 50	1.62959	1.99147	3.75236		Line 50	2.49135	2.35305	2.52214		Line 52	1.79427	2.642	2.6661		Line 52	2.80007	2.79285	3.3001		Line 52	1.38622	1.53726	1.45625
Line 51	2.70788	1.86761	2.63819		Line 51	2.75341	3.14106	2.84359		Line 51	2.02148	3.32875	2.09023		Line 51	1.52274	1.72107	1.53985		Line 53	3.0548	2.6176	3.12807		Line 53	2.9789	3.00225	2.56812		Line 53	1.49233	1.31699	1.76099
Line 52	2.0698	1.3714	2.00557		Line 52	2.43042	2.91871	2.84872		Line 52	2.15491	2.44811	2.91542		Line 52	1.46175	1.47155	1.74008		Line 54	2.46105	3.37748	3.21398		Line 54	2.89932	3.02823	2.78227		Line 54	1.7248	1.58487	1.66852
Line 53	1.91858	1.37704	1.46022		Line 53	3.35198	2.77831	3.23261		Line 53	2.40292	2.82256	2.35258		Line 53	2.44471	2.40113	2.16434		Line 55	2.65555	3.22988	3.41343		Line 55	3.31603	3.23959	3.1301		Line 55	1.63111	1.81606	1.28636
Line 54	4.69996	3.97122	4.52693		Line 54	3.40136	3.19648	3.22875		Line 54	2.57512	3.84601	1.17405		Line 54	1.50581	1.6357	1.61233		Line 56	2.19915	1.97678	2.47502		Line 56	2.42547	2.32399	2.49353		Line 56	1.84764	1.16708	1.10321
Line 55	4.67564	3.46856	4.49915		Line 55	2.9507	3.27191	3.36186		Line 55	3.09249	3.10578	1.57698		Line 55	2.8316	3.26618	3.23199		Line 57	3.44039	2.73999	3.0111		Line 57	3.02346	3.12821	3.04479		Line 57	1.34054	1.64026	1.60347
Line 56	2.18391	1.63223	1.81512		Line 56	2.70837	2.35419	2.5494		Line 56	3.28613	1.24573	3.25752		Line 56	1.33953	1.79548	1.7074		Line 58	2.13931	3.35742	2.91817		Line 58	3.05447	3.19078	2.09389		Line 58	2.10714	1.48929	1.52258
Line 57	4.22545	1.8706	3.96491		Line 57	2.76195	2.68358	3.15218		Line 57	1.83245	2.22697	3.7784		Line 57	1.47798	1.89538	1.72354		Line 59	1.51319	1.94795	2.35254		Line 59	2.44884	2.59037	2.9126		Line 59	1.58855	1.70392	1.76651
Line 58	4.45074	2.12874	2.42142		Line 58	2.83942	3.69229	2.77231		Line 58	2.42162	2.64567	2.82745		Line 58	1.31053	1.89269	1.51646		Line 60	3.35775	3.66456	3.50307		Line 60	3.18765	3.0494	3.25226		Line 60	1.35365	1.20127	1.05524
Line 59	2.34975	1.50382	1.60035		Line 59	2.24475	2.01137	3.12486		Line 59	2.12791	3.42296	2.38331		Line 59	1.5355	1.5923	2.01654		Line 61	1.94005	2.93649	3.25351		Line 61	3.07382	2.9422	2.71045		Line 61	1.56539	1.27315	1.07946
Line 60	4.54434	3.06646	4.33559		Line 60	3.48407	2.93746	3.15355		Line 60	2.20426	3.95388	1.81959		Line 60	1.37015	1.62827	1.56247		Line 62	1.92636	1.40702	2.97043		Line 62	2.28311	1.52984	2.61194		Line 62	0.90867	1.75396	1.40255
Line 61	1.80497	1.32479	2.30285		Line 61	3.06126	2.46715	2.76486		Line 61	2.14933	3.98522	1.9283		Line 61	1.49114	1.60753	1.59983		Line 63	3.19578	3.27866	3.25116		Line 63	3.11269	2.8437	3.16634		Line 63	1.76914	1.43698	1.28544
Line 62	2.40596	1.44579	1.87689		Line 62	1.77815	2.09157	2.45852		Line 62	3.11193	2.66215	2.49058		Line 62	1.31239	1.7763	1.85095		Line 64	3.23569	3.05187	2.98485		Line 64	2.84239	2.96708	2.91114		Line 64	2.13082	1.93564	1.86233
Line 63	3.55264	1.88421	4.53114		Line 63	2.26631	2.59014	2.90996		Line 63	3.61821	2.40331	2.29262		Line 63	1.59197	1.48089	1.78838		Line 65	2.84178	2.49976	3.05501		Line 65	3.10423	2.96327	3.37324		Line 65	0.91111	1.21186	1.22392
Line 64	4.03318	3.50994	4.54554		Line 64	2.52833	2.49952	3.05247		Line 64	3.19554	2.64608	2.57209		Line 64	2.29325	2.19729	2.64854		Line 66	3.24033	2.62461	3.58303		Line 66	3.13328	2.97551	2.92053		Line 66	1.7888	1.60176	1.73243
Line 65	1.96622	2.20193	4.34084		Line 65	2.70639	3.02838	3.52247		Line 65	1.91517	4.50076	2.012		Line 65	1.30878	1.36621	1.39333		Line 67	2.09769	2.09166	2.74199		Line 67	3.04572	3.32596	2.77484		Line 67	1.67319	1.28634	1.47949
Line 66	2.87877	3.01683	4.36169		Line 66	2.59498	2.57035	3.15819		Line 66	2.70012	1.88835	3.88024		Line 66	1.76348	2.15205	2.48322		Line 68	3.27524	2.42872	2.50924		Line 68	2.87785	3.07353	3.54834		Line 68	2.38172	1.25607	2.15156
Line 67	1.94653	1.66338	2.15939		Line 67	3.06897	2.34613	3.50347		Line 67	3.00056	2.68461	2.83454		Line 67	2.45175	2.21715	2.67576		Line 69	3.61245	3.35327	3.01744		Line 69	3.0308	3.10468	3.46264		Line 69	2.17611	1.71198	1.65158
Line 68	2.12666	1.72668	2.98341		Line 68	2.57098	2.82317	3.37677		Line 68	3.50844	3.25151	1.77369		Line 68	2.66465	2.44498	2.36918		Line 70	2.27036	2.92393	2.40708		Line 70	2.63165	2.47657	3.45843		Line 70	1.55611	1.35006	1.36709
Line 69	4.61463	4.51728	4.51085		Line 69	3.38163	3.26104	3.74956		Line 69	2.68307	3.94465	1.93002		Line 69	1.94435	2.49104	2.02125		Line 71	2.5291	2.5466	2.43409		Line 71	2.81349	3.07866	3.37798		Line 71	2.07171	1.96419	1.53626
Line 70	1.85078	2.11158	4.39126		Line 70	2.53154	2.49273	3.07777		Line 70	3.12989	3.11176	2.46066		Line 70	1.27497	1.45525	1.6442		Line 72	2.71011	2.82188	2.66583		Line 72	2.97422	3.15084	3.82997		Line 72	1.64132	1.46245	1.53014
Line 71	2.6713	2.71941	4.51356		Line 71	2.14503	2.87139	2.7717		Line 71	2.7494	4.04129	1.93807		Line 71	2.00529	1.75693	2.10033		Line 73	2.8743	2.85344	2.95813		Line 73	2.83826	2.81832	3.41486		Line 73	1.80857	1.49055	1.78598
Line 72	1.65933	1.56214	3.53082		Line 72	2.95467	2.67564	3.78058		Line 72	3.21679	3.76639	1.93015		Line 72	1.39085	1.4329	1.67088		Line 74	2.59038	3.06796	2.81765		Line 74	2.7025	3.03224	3.48589		Line 74	1.27724	1.18816	1.36496
Line 73	4.1005	3.78899	4.55094		Line 73	3.11678	2.92022	3.60947		Line 73	2.11317	2.58102	4.23229		Line 73	1.71488	2.0686	1.90672		Line 75	2.6781	2.44966	2.04089		Line 75	2.92235	3.48209	3.08598		Line 75	1.62403	1.53	1.84849
Line 74	4.51768	4.49766	4.51969		Line 74	2.98765	2.86736	3.25967		Line 74	2.88275	4.05485	2.00605		Line 74	1.49812	1.55518	1.73891		Line 76	1.34158	2.42063	2.05526		Line 76	2.67376	3.0236	3.18461		Line 76	1.63292	1.24386	1.62796
Line 75	3.42919	2.59939	3.18917		Line 75	3.34983	3.30588	3.43525		Line 75	3.33569	3.10639	2.50941		Line 75	1.50941	1.57467	1.62506		Line 77	1.76085	2.54372	2.49328		Line 77	2.62909	2.46134	3.4377		Line 77	1.26536	1.52252	1.46358
Line 76	1.93055	1.82167	1.83013		Line 76	3.19395	2.46535	2.8019		Line 76	2.13231	3.37926	3.55255		Line 76	2.20292	1.71796	1.69898		Line 78	2.17808	2.31843	2.05346		Line 78	2.61724	2.80404	2.77505		Line 78	1.87424	1.14557	1.38543
Line 77	4.85071	4.7144	4.71476		Line 77	3.27348	3.1086	3.51321		Line 77	3.53502	3.59626	1.95766		Line 77	1.57425	1.92086	1.49413		Line 79	2.89228	2.7894	2.94515		Line 79	3.07984	3.06404	3.85105		Line 79	1.04828	1.02739	1.19488
Line 78	2.2555	2.40597	2.27251		Line 78	2.95508	2.20865	3.13019		Line 78	1.79173	3.42969	3.88136		Line 78	1.93908	2.33366	2.47483		Line 80	3.44832	3.25638	2.76232		Line 80	2.72022	2.76964	3.5569		Line 80	1.41809	1.27447	1.67628
Line 79	2.50605	1.66961	3.19369		Line 79	3.60216	3.237	3.84693		Line 79	2.80539	3.10796	3.43635		Line 79	1.46767	1.66273	2.06856		Line 81	3.10666	2.87643	3.28735		Line 81	2.84195	2.75412	3.68781		Line 81	1.53936	1.30092	1.57604
Line 80	4.22858	4.21496	4.62651		Line 80	3.40672	2.24969	3.28265		Line 80	3.12288	3.4695	2.76333		Line 80	1.76321	1.88745	1.57865		Line 82	2.97371	3.34088	2.59198		Line 82	2.78426	2.71325	3.23006		Line 82	1.71059	1.54954	1.54139
Line 81	4.63604	4.44834	4.38323		Line 81	3.3781	2.77435	3.46652		Line 81	3.34002	3.5012	2.57416		Line 81	1.40662	1.6977	1.57998		Line 83	1.15587	1.43174	2.23537		Line 83	2.23065	2.13864	3.37758		Line 83	0.940106	1.03104	1.33086
Line 82	3.386	4.13956	3.99723		Line 82	3.18258	2.53232	2.94058		Line 82	3.36695	3.74147	2.31249		Line 82	2.4714	1.60059	1.46406		Line 84	1.15321	1.28527	1.92007		Line 84	2.23813	2.17043	2.93273		Line 84	1.64913	1.28873	1.90225
Line 83	2.07323	2.4806	2.70916		Line 83	3.04787	2.38694	2.58385		Line 83	2.70845	3.8733	2.8393		Line 83	1.78426	2.27993	2.13505		Line 85	2.81282	3.06555	2.54314		Line 85	2.85392	2.66624	3.69625		Line 85	1.06107	1.04994	1.22193
Line 84	1.64742	1.65959	1.93473		Line 84	2.28493	2.57747	2.38913		Line 84	2.96464	3.72983	2.72814		Line 84	1.8282	1.93922	1.95792		Line 86	1.73493	1.60421	2.21115		Line 86	2.00565	1.96257	3.3148		Line 86	1.45163	1.0981	1.70602
Line 85	4.49767	4.01963	2.84109		Line 85	3.48274	2.75731	2.77147		Line 85	1.98693	4.38119	3.12523		Line 85	1.34053	1.67554	1.57434		Line 87	2.23282	2.35495	2.51487		Line 87	2.72045	2.74343	3.20579		Line 87	1.62034	1.06758	1.44921
Line 86	1.68052	1.85241	2.27785		Line 86	2.79656	2.8171	2.89074		Line 86	3.50038	3.35792	2.65609		Line 86	1.74276	1.71071	1.98573		Line 88	2.29792	2.87118	2.48188		Line 88	2.14803	1.83878	3.461		Line 88	1.91978	1.67062	2.12879
Line 87	1.82996	1.61364	1.95122		Line 87	2.52724	2.06501	2.66543		Line 87	3.64979	3.72974	2.20825		Line 87	1.76734	1.85887	2.30967		Line 89	1.30444	3.20991	2.72726		Line 89	2.44014	2.06525	3.25724		Line 89	1.06393	0.940106	1.36614
Line 88	2.55385	3.87888	3.50767		Line 88	2.81895	2.22703	3.07781		Line 88	2.94709	3.34479	3.30684		Line 88	2.3949	3.0384	2.9344		Line 90	2.16198	2.73985	3.11223		Line 90	2.65437	1.96994	3.58066		Line 90	1.498	1.23169	1.44431
Line 89	2.6129	3.12399	4.44883		Line 89	2.93375	3.2253	2.83047		Line 89	2.44202	2.88471	4.2942		Line 89	1.22269	1.69481	1.6103		Line 91	2.92933	3.33415	3.18813		Line 91	3.0145	2.80062	3.7611		Line 91	1.98152	1.13899	2.01278
Line 90	1.64257	1.91177	2.53299		Line 90	3.17234	2.40197	3.04026		Line 90	3.35018	3.32992	2.9666		Line 90	1.37278	1.74127	1.64046		Line 92	3.35582	3.24445	3.05453		Line 92	3.06862	2.82764	3.59205		Line 92	0.930905	0.876287	1.52155
Line 91	4.21419	4.24123	4.46994		Line 91	3.64949	3.14558	3.13099		Line 91	3.18043	3.3959	3.43248		Line 91	1.76825	2.41473	2.62299		Line 93	3.0723	3.1875	2.81309		Line 93	2.809	2.76752	3.27785		Line 93	1.52201	1.50631	2.04008
Line 92	2.91378	2.46043	2.75111		Line 92	3.759	2.8413	3.25774		Line 92	3.22425	3.70443	3.1414		Line 92	1.35871	1.60377	1.64132		Line 94	2.82273	3.21908	2.53545		Line 94	2.90387	2.8786	3.71342		Line 94	1.67579	1.56615	1.76654
Line 93	4.57683	4.67353	4.49865		Line 93	3.06862	2.75411	2.80301		Line 93	2.96426	3.87548	3.60519		Line 93	1.50873	1.93631	2.19987		Line 95	3.48932	3.37115	2.75553		Line 95	3.10496	3.33299	3.54369		Line 95	1.00748	0.882934	1.18035
Line 94	1.99212	1.99367	3.4187		Line 94	3.57244	2.84343	3.141		Line 94	2.59528	4.25844	3.8048		Line 94	1.6133	2.08822	2.26192		Line 96	2.84349	3.03715	2.25451		Line 96	2.9016	3.2338	3.07466		Line 96	1.15138	0.964333	1.68887
Line 95	4.41741	4.59601	4.51928		Line 95	3.64239	2.87527	3.37517		Line 95	3.43015	4.08594	3.82092		Line 95	1.44709	2.01894	1.52609
Line 96	2.35675	2.24147	2.70498		Line 96	3.48739	2.54936	2.6799		Line 96	3.69803	4.38282	3.87404		Line 96	1.83133	2.38443	2.18358
